# Supplementary material for: Porcine Kidney Organoids Derived from Naïve-like Embryonic Stem Cells
Source: Int J Mol Sci. 2024 Jan 4;25(1):682. doi: 10.3390/ijms25010682 (PMC10779635; doi:10.3390/ijms25010682)
Supplement: Supplementary file 1 [file ijms-25-00682-s001.zip]

Archive with 1 entries (1 files):
- ijms-2750484-supplementary.pdf
